# Supplementary material for: High DNA methylation age deceleration defines an aggressive phenotype with immunoexclusion environments in endometrial carcinoma
Source: Front Immunol. 2023 Jun 14;14:1208223. doi: 10.3389/fimmu.2023.1208223 (PMC10303802; doi:10.3389/fimmu.2023.1208223)
Supplement: Supplementary file 1 [file Table_1.xlsx]

## Sheet: Table S1
Table S1. Clinico-pathological characteristics and association with DNAmad in ECs (TCGA)
Variable	Informative number	hDNAmad+ (N) (%)	hDNAmad- (N) (%)	P value
Age (year)
< 60	136	4 (2.9)	132 (97.1)	＜0.0001
≥60	293	78 (26.6)	215 (73.4)
Histology
Endometrioid	310	33 (10.6)	277 (89.4)	＜0.0001
Serous and mixed	119	49 (41.1)	70 (58.9)
Stage
I+II	304	48 (15.8)	256 (84.2)	0.0098
III+IV	125	34 (27.2)	91 (72.8)
Grade
G1	63	0 (0)	63 (100)	＜0.0001
G2	91	3 (3.3)	88 (96.7)
G3	264	70 (26.5)	194 (73.5)
High grade	11	9 (81.8)	2(18.2)
Diabetes
Yes	93	2 (2.2)	91 (97.8)	0.0006
No	229	33 (14.4)	196 (85.6)
Hypertension
Yes	221	12 (5.4)	209 (94.6)	＜0.0001
No	127	31 (24.4)	96 (75.6)
BMI
＜25	81	23 (28.4)	58 (71.6)	0.1874
25-30	68	12 (17.6)	56 (82.4)
＞30	227	40 (17.6)	187 (82.4)
EC: Endometrial carcinoma; BMI: Body mass index.

## Sheet: Table S2
Table S2. COX regression analyses of survival in the TCGA patients with UCEC
Univariate COX regression analysis
	Overall survival (OS)			Progression free survival (PFS)
Variable	HR (95%CI)		P value		Variable	HR (95%CI)	P value
DNA mad	2.897（1.793-4.682）		＜0.001		DNA mad	2.282（1.498-3.476）	＜0.001
Age	2.317（1.268-4.232）		0.006		Age		0.1
Stage	4.434（2.750-7.150）		＜0.001		Stage	3.681（2.478-5.469）	＜0.001
Grade	4.048（2.010-8.149）		＜0.001		Grade	2.219（1.359-3.623）	0.001
Histology	2.927（1.832-4.674）		＜0.001		Histology	2.203（1.483-3.274）	＜0.001
Multivariate COX regression analysis
	Overall survival (OS)				Progression free survival (PFS)		P value
Variable	HR (95%CI)		P value		Variable	HR (95%CI)
DNA mad	2.019（1.228-3.321）		0.006		DNA mad	1.968（1.288-3.006）	0.002
Age			0.365
Stage	3.757（2.316-6.097）		＜0.001		Stage	3.454（2.318-5.146）	0.085
Grade	2.614（1.260-5.426）		0.01		Grade		0.122
Histology			0.084		Histology

## Sheet: Table S3
Table S3. Differentially expressed genes between hDNAmad+ and - EC tumors (TCGA cohort)
Gene	hDNAm-	hDNAm+	log2FC（B/C）	Pvalue	Qvalue	up/down
SPINK6	3.3374	0.0209974	7.31237	4.99e-13	3.07e-11	UP
KRT28	1.22864	0.00947418	7.01885	2.49e-09	4.97e-08	UP
SCGB1D4	118.916	0.922815	7.00969	4.02e-17	6.78e-15	UP
APOA2	1.51392	0.0124363	6.92759	9.41e-11	2.85e-09	UP
AMBN	2.34075	0.0207118	6.82037	5.49e-10	1.33e-08	UP
GP2	2.63909	0.023951	6.78381	1.24e-11	5.08e-10	UP
SCGB2A2	57.005	0.601088	6.56737	3.51e-20	1.21e-17	UP
KRT27	3.47591	0.0401336	6.43643	2.44e-13	1.64e-11	UP
KRTAP11-1	2.26084	0.0317914	6.15208	7.92e-08	1e-06	UP
MT4	8.48694	0.13261	5.99999	3.71e-07	3.81e-06	UP
KRT71	1.79565	0.0322098	5.80086	9.69e-09	1.61e-07	UP
PIP	4.62147	0.0921506	5.64821	1.42e-13	1.01e-11	UP
SPRR3	6.55873	0.138546	5.56498	1.1e-13	8.06e-12	UP
RPTN	1.47978	0.0335319	5.46371	3.84e-09	7.2e-08	UP
SERPIND1	1.69387	0.0437209	5.27586	2.67e-20	9.41e-18	UP
CSN3	1.25936	0.0361222	5.12366	9.95e-05	0.000487101	UP
SCGB3A1	108.011	4.70878	4.51968	2.35e-17	4.5e-15	UP
MUCL1	3.30475	0.14816	4.47932	2.21e-11	8.29e-10	UP
SCGB1D1	40.4757	1.86112	4.44281	4.54e-09	8.26e-08	UP
SPRR2D	4.05718	0.210457	4.26888	9.67e-11	2.92e-09	UP
KLK4	2.94404	0.158731	4.21314	3.63e-16	4.74e-14	UP
VSIG8	6.85665	0.385341	4.1533	1.11e-18	3.03e-16	UP
CALML3	23.9782	1.52414	3.97566	6.46e-09	1.13e-07	UP
SPRR2E	6.29035	0.410075	3.93918	1.37e-08	2.16e-07	UP
TCN1	3.34864	0.227518	3.87952	1.33e-15	1.56e-13	UP
FABP4	7.99749	0.559348	3.83773	4.67e-18	1.1e-15	UP
MUC5B	46.8547	3.40462	3.78263	1.45e-16	2.09e-14	UP
DMBT1	5.34978	0.411764	3.69959	6.84e-17	1.08e-14	UP
SLC46A2	1.2554	0.0980789	3.67807	3.79e-22	1.63e-19	UP
TFF3	396.894	32.2193	3.62276	1.91e-19	6.16e-17	UP
TFF1	11.5074	0.943728	3.60805	5.13e-13	3.15e-11	UP
LRRC26	9.14464	0.763939	3.5814	6.17e-21	2.36e-18	UP
KLK12	1.67859	0.141753	3.56579	6.8e-14	5.28e-12	UP
IVL	3.47948	0.302021	3.52615	1.06e-08	1.74e-07	UP
SPRR2G	2.40461	0.226941	3.40542	1.14e-06	9.97e-06	UP
SPRR1A	26.7212	2.61066	3.35549	1.51e-08	2.34e-07	UP
SERPINA11	4.17775	0.408637	3.35383	5.04e-08	6.68e-07	UP
MSMB	1.22591	0.121834	3.33086	1.11e-09	2.46e-08	UP
AMBP	5.84674	0.609322	3.26236	1.24e-14	1.15e-12	UP
SCGB1A1	28.8089	3.02724	3.25044	4.29e-09	7.86e-08	UP
AKR1C2	11.0562	1.16513	3.2463	3.13e-13	2.06e-11	UP
GPX2	10.0842	1.06371	3.24492	2.81e-12	1.39e-10	UP
CYP24A1	2.15127	0.231203	3.21795	2.55e-17	4.68e-15	UP
CEACAM5	7.12605	0.77015	3.20989	1.15e-11	4.71e-10	UP
CRYBA4	1.43737	0.158288	3.18281	2.12e-08	3.18e-07	UP
CNGA4	2.28597	0.265483	3.10611	1.23e-17	2.58e-15	UP
S100A3	15.365	1.79175	3.10021	1.09e-16	1.66e-14	UP
ENPP3	5.58757	0.652503	3.09817	1.09e-14	1.05e-12	UP
ERN2	1.72456	0.203718	3.08159	1.02e-13	7.58e-12	UP
C4BPA	15.024	1.78464	3.07356	1.88e-12	9.78e-11	UP
SNTN	4.16852	0.508227	3.03599	2.22e-10	6.01e-09	UP
DPEP1	2.12537	0.260554	3.02806	4.14e-16	5.29e-14	UP
GPR50	1.87225	0.235881	2.98864	0.000802514	0.00296872	UP
IHH	32.4744	4.23598	2.93853	2.69e-12	1.33e-10	UP
CEACAM6	13.3872	1.75114	2.93449	1.12e-13	8.16e-12	UP
SPRR1B	18.9371	2.50875	2.91618	8.79e-07	7.99e-06	UP
CDX2	1.00871	0.133941	2.91284	1.93e-08	2.93e-07	UP
ALOX15	3.67856	0.500133	2.87876	8.03e-10	1.86e-08	UP
AKR1C1	7.36801	1.00259	2.87754	9e-13	5.16e-11	UP
PZP	1.5678	0.223608	2.80969	6.85e-14	5.3e-12	UP
GSTA3	1.29904	0.185469	2.8082	1.53e-07	1.76e-06	UP
SPINK1	7.07738	1.02091	2.79337	4.75e-07	4.7e-06	UP
KRT13	3.70723	0.538242	2.78402	3.05e-11	1.08e-09	UP
MYH7B	3.0398	0.449417	2.75785	1.89e-12	9.79e-11	UP
CDHR4	5.82763	0.870231	2.74344	3.3e-10	8.62e-09	UP
SLC6A14	3.41773	0.519808	2.71699	1.96e-13	1.34e-11	UP
LRRC18	1.53895	0.243096	2.66234	2.3e-09	4.64e-08	UP
PIGR	368.324	59.7656	2.62359	7.95e-14	5.99e-12	UP
C1orf189	2.5549	0.418879	2.60866	4.35e-09	7.96e-08	UP
NEUROG2	1.15978	0.190313	2.60741	5.57e-05	0.000296923	UP
SPRR2B	2.28529	0.381675	2.58196	4.27e-05	0.000235604	UP
APOBEC4	1.90436	0.322444	2.56219	3.51e-08	4.9e-07	UP
CSF3	1.44838	0.24761	2.5483	6.91e-10	1.63e-08	UP
CRYBB1	3.87819	0.664287	2.54551	1.22e-11	5e-10	UP
GLYATL3	1.17107	0.205956	2.50743	2.21e-07	2.45e-06	UP
GAS2L2	1.56815	0.279019	2.49062	2.25e-11	8.42e-10	UP
DKK1	13.3429	2.37833	2.48805	7.16e-08	9.17e-07	UP
HPR	5.57549	1.00348	2.47408	2.93e-07	3.14e-06	UP
FGF3	3.67935	0.666539	2.46469	0.000187022	0.000846556	UP
TEKT1	3.70941	0.684763	2.43751	2.53e-08	3.7e-07	UP
C6	1.22202	0.22751	2.42527	2.59e-06	2.03e-05	UP
STOML3	2.17248	0.412944	2.39532	4.58e-08	6.13e-07	UP
CCDC17	1.93601	0.369431	2.38971	6.91e-14	5.32e-12	UP
SERPINA3	36.8961	7.06793	2.38411	2.36e-11	8.71e-10	UP
ODAM	5.90184	1.13442	2.37921	4.65e-06	3.36e-05	UP
FAM166B	5.93897	1.14228	2.3783	9.91e-13	5.62e-11	UP
CDHR3	1.77207	0.341077	2.37726	1.23e-12	6.8e-11	UP
MIA	3.73577	0.720836	2.37366	4.24e-12	1.97e-10	UP
DNAI2	1.83478	0.357199	2.36081	7.91e-07	7.28e-06	UP
CST1	110.135	21.4742	2.3586	3.12e-06	2.38e-05	UP
MMP26	7.71456	1.52131	2.34227	0.00070057	0.00263654	UP
ORM1	14.4893	2.87397	2.33388	4.69e-10	1.17e-08	UP
PMCH	4.509	0.902003	2.3216	3.17e-08	4.48e-07	UP
DYNLRB2	1.66232	0.33597	2.30679	1.01e-12	5.71e-11	UP
WDR38	10.1295	2.05267	2.303	3.66e-09	6.91e-08	UP
TPPP3	41.406	8.39321	2.30255	3.64e-14	3.07e-12	UP
SPDEF	84.2407	17.1122	2.29949	6.53e-17	1.04e-14	UP
DSG3	1.47227	0.300685	2.29172	3.24e-08	4.56e-07	UP
C9orf24	14.0693	2.87616	2.29033	3.25e-10	8.52e-09	UP
LDLRAD1	1.30826	0.270879	2.27194	2.84e-11	1.01e-09	UP
CREB3L1	26.1434	5.4274	2.26812	3.72e-18	9.32e-16	UP
SMPD3	2.03539	0.422845	2.2671	1.28e-23	7.09e-21	UP
WIF1	20.9993	4.37148	2.26415	1.06e-06	9.39e-06	UP
SLC23A1	1.81253	0.378197	2.26079	2.52e-13	1.69e-11	UP
SERPINA4	2.21502	0.462931	2.25845	1.45e-08	2.27e-07	UP
OLFM4	47.3408	10.0274	2.23914	3.48e-06	2.63e-05	UP
CXCL5	11.6686	2.47872	2.23497	4.47e-11	1.49e-09	UP
C11orf16	1.58893	0.339892	2.22491	1.85e-11	7.12e-10	UP
DNAH9	1.30703	0.279805	2.2238	4.03e-12	1.9e-10	UP
FGF19	8.08267	1.73306	2.22151	2.1e-06	1.69e-05	UP
SFTPB	4.23472	0.911763	2.21554	0.000153557	0.000710558	UP
HP	15.0533	3.24759	2.21264	3.09e-08	4.41e-07	UP
SCGB2A1	1276.64	276.642	2.20626	2.34e-12	1.19e-10	UP
ROPN1L	6.79039	1.47274	2.20499	4.3e-11	1.45e-09	UP
TMEM190	30.7003	6.68951	2.19828	4.89e-07	4.81e-06	UP
SERPINB3	1.6848	0.367372	2.19726	8.67e-06	5.76e-05	UP
PSCA	4.55181	0.997143	2.19057	1.58e-09	3.36e-08	UP
SPRR2A	9.22234	2.02299	2.18865	8.51e-06	5.68e-05	UP
C20orf85	78.7627	17.3119	2.18574	7.05e-07	6.58e-06	UP
TEKT4	4.08135	0.901872	2.17805	2.22e-12	1.13e-10	UP
DNAI1	2.98357	0.661044	2.17422	6.12e-09	1.07e-07	UP
SBSN	1.76044	0.390521	2.17247	8.19e-09	1.39e-07	UP
AKAP14	2.43785	0.541179	2.17143	2.17e-07	2.41e-06	UP
KLK14	4.65796	1.03916	2.16429	1.45e-12	7.81e-11	UP
LRRC46	7.79375	1.74316	2.16062	1.48e-14	1.34e-12	UP
ORM2	12.5981	2.82015	2.15936	9.9e-09	1.64e-07	UP
SPINK5	2.94689	0.660873	2.15675	2.14e-11	8.1e-10	UP
CST2	18.0562	4.05297	2.15544	9.26e-06	6.1e-05	UP
CELP	1.79123	0.410395	2.12587	9.12e-07	8.25e-06	UP
CTSE	1.60371	0.370081	2.1155	4.08e-07	4.13e-06	UP
ADAMTS8	5.70227	1.31608	2.11528	6.79e-11	2.15e-09	UP
MORN5	7.75198	1.79591	2.10985	1.93e-09	4.04e-08	UP
COL17A1	1.72295	0.401544	2.10125	4.37e-12	2.02e-10	UP
APOD	13.888	3.24903	2.09576	3.09e-11	1.09e-09	UP
DPT	2.11776	0.49712	2.09087	1.34e-11	5.44e-10	UP
ITIH2	1.99203	0.472156	2.0769	3.08e-07	3.28e-06	UP
CD177	1.44601	0.342963	2.07595	3.42e-06	2.58e-05	UP
C1orf194	15.468	3.6717	2.07476	2.72e-08	3.96e-07	UP
GJD3	2.82751	0.671573	2.07391	1.07e-16	1.63e-14	UP
TCTEX1D4	1.39007	0.332552	2.0635	2.11e-11	8.03e-10	UP
TMED6	2.41422	0.578816	2.06038	8.62e-14	6.46e-12	UP
FGFBP1	10.2834	2.46866	2.05851	3.45e-11	1.19e-09	UP
KCNE1	1.17429	0.282541	2.05526	1.66e-10	4.66e-09	UP
WFDC6	1.12636	0.274084	2.03897	1.13e-06	9.84e-06	UP
KCNRG	2.19151	0.534935	2.03449	2.13e-15	2.37e-13	UP
CCL22	2.39815	0.587114	2.03021	2.96e-15	3.21e-13	UP
C1orf158	1.74497	0.431547	2.01561	4.62e-07	4.59e-06	UP
CST4	44.9817	11.1342	2.01434	0.000181224	0.000822256	UP
FAIM2	2.54457	0.631826	2.00982	1.27e-13	9.17e-12	UP
OBP2A	3.31316	0.828539	1.99956	0.000141313	0.000660458	UP
DLEC1	1.6395	0.415503	1.98032	4.16e-11	1.4e-09	UP
EDN3	3.60374	0.913454	1.98009	3.55e-06	2.67e-05	UP
NTS	26.4593	6.77548	1.96538	0.000785566	0.00291478	UP
LTF	140.709	36.5653	1.94417	1.45e-06	1.23e-05	UP
ZMYND10	11.3781	2.98164	1.93208	1.83e-12	9.52e-11	UP
TSPAN8	6.48327	1.69981	1.93135	7e-10	1.65e-08	UP
S100P	48.9183	12.8832	1.92488	4.24e-09	7.8e-08	UP
VWA3A	3.41932	0.906471	1.91538	1.38e-08	2.17e-07	UP
CLDN2	1.59183	0.423345	1.91078	1.44e-05	8.97e-05	UP
FAM183A	10.5616	2.81666	1.90677	3.05e-08	4.36e-07	UP
TUBA4B	9.66992	2.58835	1.90147	2.48e-09	4.95e-08	UP
SLC43A1	11.1643	3.00009	1.89582	2.19e-15	2.42e-13	UP
A2ML1	1.0974	0.297561	1.88283	3.6e-08	5e-07	UP
C6orf118	2.9772	0.816158	1.86704	9.94e-08	1.22e-06	UP
ENKUR	1.87125	0.513043	1.86685	6.18e-09	1.08e-07	UP
TMEM211	1.04782	0.287937	1.86356	4.13e-11	1.4e-09	UP
RRAD	6.94834	1.92421	1.8524	6.21e-12	2.78e-10	UP
IL20RA	5.52251	1.536	1.84614	1.26e-17	2.58e-15	UP
CAPSL	10.2143	2.84841	1.84237	4.86e-08	6.47e-07	UP
CAPS	230.167	64.7244	1.8303	1.47e-14	1.33e-12	UP
PTGS2	3.91224	1.10205	1.82781	1.76e-08	2.69e-07	UP
DIO2	2.76356	0.779201	1.82646	2.73e-14	2.35e-12	UP
EFCAB1	3.15775	0.893017	1.82214	3.75e-08	5.16e-07	UP
FAM81B	2.86199	0.81212	1.81725	2.57e-07	2.8e-06	UP
SPATA18	4.8546	1.38071	1.81394	5.17e-14	4.18e-12	UP
FAM3D	2.82515	0.803872	1.81329	6.96e-09	1.2e-07	UP
CXCL14	87.4274	24.9748	1.80761	8.11e-09	1.38e-07	UP
ALDH3A1	2.71358	0.775891	1.80627	4.95e-11	1.64e-09	UP
OVGP1	79.9239	22.8592	1.80586	1.37e-05	8.58e-05	UP
RSPH4A	4.94305	1.41921	1.80031	6.03e-10	1.45e-08	UP
SLC5A1	2.90035	0.836381	1.79399	1.08e-08	1.77e-07	UP
TGM3	4.80995	1.38825	1.79276	3.31e-09	6.35e-08	UP
ZCCHC12	5.50308	1.61061	1.77263	9.01e-09	1.51e-07	UP
GLYATL2	13.8518	4.05786	1.77128	2.77e-06	2.15e-05	UP
ANKRD22	3.87009	1.13425	1.77062	1.25e-17	2.58e-15	UP
RSPH1	16.9205	4.97471	1.76609	6.45e-14	5.08e-12	UP
SLC47A1	9.19574	2.7287	1.75275	4.83e-10	1.2e-08	UP
RHCG	1.58307	0.470364	1.75088	1.02e-06	9.07e-06	UP
CCDC78	2.68306	0.800008	1.74579	7.72e-09	1.32e-07	UP
SULT2B1	7.52625	2.24925	1.74249	7.05e-13	4.16e-11	UP
NT5E	12.6365	3.81014	1.72969	3.06e-14	2.63e-12	UP
ZNF474	1.27948	0.386218	1.72806	1.74e-10	4.85e-09	UP
SCGB1D2	352.369	106.479	1.72652	2e-06	1.62e-05	UP
C10orf99	11.0676	3.36268	1.71866	1.27e-05	8.08e-05	UP
PGR	13.1287	4.01056	1.71085	4.91e-10	1.21e-08	UP
NOTUM	31.9797	9.78115	1.70908	1.84e-05	0.000111489	UP
RSPH10B2	1.11217	0.342766	1.69808	1.74e-08	2.67e-07	UP
C9orf152	7.58304	2.34517	1.69308	8.35e-13	4.83e-11	UP
KRT6A	29.7482	9.2017	1.69283	1.7e-05	0.000103955	UP
SLC25A35	8.64676	2.68266	1.68849	6.25e-12	2.78e-10	UP
CD164L2	2.60083	0.810056	1.68288	5.51e-10	1.33e-08	UP
SRD5A2	1.07454	0.336855	1.67353	3.72e-07	3.81e-06	UP
CAPN6	33.0906	10.3888	1.67139	1.03e-07	1.26e-06	UP
KRT16	17.124	5.38158	1.66992	6.12e-06	4.28e-05	UP
MUC13	8.81763	2.77846	1.66611	1.23e-06	1.06e-05	UP
FUT3	2.25438	0.712706	1.66135	1.93e-11	7.38e-10	UP
SP5	12.1255	3.88236	1.64304	2.27e-07	2.5e-06	UP
TTC25	2.86775	0.918403	1.64272	1e-11	4.19e-10	UP
TUBA3D	3.65642	1.17549	1.63717	1.04e-05	6.74e-05	UP
SAA2	10.6372	3.43459	1.63091	1.48e-07	1.72e-06	UP
CCL19	3.14646	1.01758	1.62859	1.06e-07	1.3e-06	UP
CALML5	9.42956	3.05222	1.62733	0.0020972	0.00676675	UP
TTLL10	1.40521	0.45505	1.62669	1.35e-08	2.15e-07	UP
CCL21	18.0136	5.85413	1.62156	8.33e-07	7.62e-06	UP
SLC18A2	1.01516	0.330001	1.62117	4.37e-06	3.18e-05	UP
TUBA3E	2.65988	0.864751	1.621	1.98e-05	0.000118691	UP
CCDC65	3.14631	1.02294	1.62094	4.18e-09	7.73e-08	UP
CD79A	5.70407	1.86188	1.61523	2.15e-08	3.22e-07	UP
TESC	8.79881	2.89885	1.60183	2.87e-09	5.6e-08	UP
CHIT1	1.32557	0.437105	1.60056	6.18e-06	4.31e-05	UP
C5orf49	9.28252	3.06556	1.59837	2.9e-08	4.16e-07	UP
CXCL3	2.1929	0.724699	1.59738	4.64e-10	1.16e-08	UP
CEL	9.52955	3.15571	1.59444	3.92e-09	7.31e-08	UP
GAD1	3.08831	1.02337	1.59349	9.9e-08	1.22e-06	UP
ERMN	1.14001	0.377858	1.59313	1.07e-07	1.31e-06	UP
AQP12A	1.19033	0.396135	1.58729	0.0113635	0.0285886	UP
ADRA2A	6.82252	2.27871	1.58209	6.12e-11	1.95e-09	UP
KIF19	1.71353	0.572551	1.58149	2.33e-06	1.85e-05	UP
PLA2G2D	2.1222	0.709162	1.58138	1.54e-06	1.29e-05	UP
CDHR1	1.26448	0.425568	1.57108	2.83e-08	4.08e-07	UP
CXCL2	5.74763	1.9416	1.56572	5.29e-09	9.38e-08	UP
KCNK6	4.28029	1.45273	1.55894	2.77e-21	1.11e-18	UP
GZMB	5.78382	1.96335	1.55871	8.59e-09	1.45e-07	UP
MB	2.37511	0.811207	1.54985	9.61e-09	1.6e-07	UP
BMP4	3.84458	1.32729	1.53434	1.4e-08	2.19e-07	UP
TSPAN11	1.7898	0.61822	1.5336	1.45e-11	5.81e-10	UP
AGR2	50.4779	17.4858	1.52947	3.37e-09	6.44e-08	UP
GNLY	2.30999	0.80204	1.52614	2.19e-09	4.48e-08	UP
ASPN	2.88762	1.00289	1.52572	9.09e-10	2.08e-08	UP
LRRC10B	7.86766	2.76194	1.51025	8.44e-08	1.06e-06	UP
CD5	2.36987	0.835158	1.50469	6.94e-13	4.11e-11	UP
MSX1	259.694	92.1871	1.49417	1.07e-08	1.75e-07	UP
SFRP4	44.3842	15.9333	1.478	2.89e-06	2.23e-05	UP
CES3	2.60832	0.936774	1.47735	6.86e-10	1.62e-08	UP
CGB5	3.82278	1.37308	1.4772	0.000529191	0.00207844	UP
CGB8	3.17803	1.14466	1.47321	0.00213329	0.0068601	UP
XG	1.8892	0.685443	1.46267	2.61e-07	2.84e-06	UP
CD3D	7.17203	2.60436	1.46145	1.62e-11	6.37e-10	UP
FGF20	1.17365	0.427543	1.45687	0.00885964	0.0230666	UP
SLC22A4	1.75142	0.638372	1.45605	4.55e-14	3.72e-12	UP
CDC20B	4.0971	1.49772	1.45183	0.000285455	0.00121976	UP
ACSL5	21.2361	7.79573	1.44576	2.69e-11	9.66e-10	UP
SPAG8	1.32148	0.485886	1.44346	1.84e-09	3.87e-08	UP
TM4SF4	1.64116	0.605995	1.43734	0.000636991	0.00243151	UP
ARMC3	3.57979	1.32441	1.43452	5e-08	6.64e-07	UP
RNF183	4.06451	1.50618	1.43219	5.1e-12	2.33e-10	UP
ERAS	1.14262	0.423572	1.43167	0.000444489	0.0017852	UP
GZMH	3.13141	1.16391	1.42783	7.36e-09	1.27e-07	UP
NKD1	1.81099	0.674344	1.42522	2.9e-06	2.23e-05	UP
RIBC1	3.3688	1.25533	1.42417	4.47e-14	3.67e-12	UP
SLITRK6	1.29099	0.48154	1.42275	1.36e-05	8.54e-05	UP
C10orf95	5.759	2.14924	1.42199	5.04e-10	1.24e-08	UP
MLPH	13.1379	4.90868	1.42033	1.24e-10	3.61e-09	UP
GCNT3	1.83811	0.688296	1.41712	5.3e-09	9.39e-08	UP
SCARNA21	1.01714	0.382979	1.40919	0.000844084	0.00310319	UP
CCL20	6.61414	2.49754	1.40504	2.04e-07	2.28e-06	UP
SIDT1	1.39835	0.528138	1.40474	7.6e-11	2.37e-09	UP
KLRB1	1.86916	0.706673	1.40328	6.05e-11	1.94e-09	UP
SPRR2F	1.60288	0.612883	1.38699	0.00303924	0.00925402	UP
POU2AF1	1.03991	0.397951	1.3858	6.11e-08	7.93e-07	UP
CGB1	1.64433	0.631178	1.38138	0.00371519	0.0110203	UP
FMO2	1.14091	0.438071	1.38095	0.000379566	0.00155969	UP
CD27	6.00445	2.31267	1.37647	9.91e-11	2.98e-09	UP
TFF2	1.83692	0.7116	1.36815	0.00410689	0.0119924	UP
LRRC43	1.87803	0.729963	1.36333	6.27e-10	1.5e-08	UP
TSNAXIP1	1.48507	0.577476	1.3627	2.13e-11	8.07e-10	UP
SIRPG	1.41864	0.556423	1.35025	5.88e-09	1.04e-07	UP
ATP2C2	3.71152	1.45714	1.34887	2.29e-11	8.54e-10	UP
VWA5B2	2.89874	1.14107	1.34504	2.61e-05	0.000151608	UP
CXCL13	10.461	4.13907	1.33764	5.07e-05	0.000274451	UP
CCDC114	2.82262	1.12024	1.33323	3.12e-08	4.43e-07	UP
SERPINA5	18.5705	7.43549	1.32052	1.04e-05	6.78e-05	UP
RNASE4	6.2232	2.49481	1.31873	1.81e-13	1.25e-11	UP
CXCL9	18.3284	7.3607	1.31617	3.76e-06	2.8e-05	UP
CD3E	2.99949	1.20756	1.31262	4.34e-11	1.46e-09	UP
NQO1	43.0349	17.3441	1.31106	1.91e-08	2.91e-07	UP
KCNN4	7.16692	2.90011	1.30525	3.91e-10	9.89e-09	UP
SYCE1L	3.39698	1.37791	1.30177	4.77e-08	6.35e-07	UP
GABRP	18.7261	7.59776	1.3014	1.04e-05	6.78e-05	UP
PLAC8	1.17986	0.478788	1.30116	4.24e-08	5.71e-07	UP
ANO1	18.9905	7.7122	1.30006	3.48e-10	8.98e-09	UP
GJB5	2.00246	0.814963	1.29697	1.15e-05	7.36e-05	UP
C9orf116	10.856	4.41846	1.29687	3.8e-14	3.17e-12	UP
CCDC96	7.32624	2.9885	1.29365	2.81e-11	1e-09	UP
DYDC2	3.01127	1.23028	1.29138	1.07e-05	6.94e-05	UP
DUOX1	2.73967	1.12042	1.28997	3.95e-08	5.38e-07	UP
BAIAP3	4.47444	1.83072	1.2893	4.66e-09	8.44e-08	UP
SFN	225.519	92.589	1.28434	4.3e-10	1.08e-08	UP
CD8A	3.42674	1.40997	1.28117	1.4e-09	3.01e-08	UP
HGD	17.1624	7.07331	1.2788	7.73e-09	1.32e-07	UP
ADH1C	4.45008	1.83599	1.27727	8.26e-05	0.000417282	UP
CHST6	3.96204	1.64103	1.27164	9.72e-10	2.2e-08	UP
ELF5	1.01782	0.422562	1.26824	9.04e-05	0.000450102	UP
ACTG2	13.9106	5.79868	1.26239	6.38e-06	4.42e-05	UP
NAPSB	25.9103	10.8078	1.26145	0.000229547	0.00101041	UP
FOXA2	10.5469	4.41311	1.25696	4.97e-07	4.88e-06	UP
IGFL1	1.28812	0.540581	1.25268	0.00328233	0.00989634	UP
SELL	1.84447	0.775872	1.24932	5.7e-09	1.01e-07	UP
CTSW	3.26604	1.37626	1.24679	1.4e-09	3.02e-08	UP
ITIH5	3.35161	1.41359	1.24549	1.08e-07	1.31e-06	UP
ADAM28	3.60072	1.51909	1.24508	2.33e-10	6.3e-09	UP
GJB4	1.53315	0.64811	1.24219	1.49e-05	9.22e-05	UP
CLIC6	5.58101	2.36063	1.24136	9.51e-05	0.000470095	UP
NME5	3.76774	1.59568	1.23953	5.02e-10	1.24e-08	UP
RFX2	1.59114	0.678054	1.23059	2.48e-10	6.66e-09	UP
COL2A1	6.41184	2.7329	1.23031	0.00206838	0.00668753	UP
SPEF1	6.51122	2.78039	1.22764	1.86e-07	2.1e-06	UP
GZMA	12.6222	5.39048	1.22747	2.52e-09	5.02e-08	UP
CWH43	1.47894	0.633183	1.22387	7.29e-05	0.0003752	UP
HAS3	2.33139	0.99833	1.2236	2.63e-07	2.86e-06	UP
CST7	10.59	4.54615	1.21998	1.88e-10	5.17e-09	UP
GREM2	4.91993	2.11539	1.21771	0.000535918	0.00210199	UP
ODF3B	6.08957	2.61871	1.21748	1.07e-08	1.74e-07	UP
HSPA6	15.2612	6.56986	1.21593	2e-06	1.62e-05	UP
SRPK3	1.34444	0.580952	1.21051	7.75e-07	7.15e-06	UP
ZAP70	1.43649	0.620799	1.21035	2.45e-09	4.9e-08	UP
FMO3	2.6615	1.1507	1.20973	0.000832457	0.00306633	UP
PTPRCAP	30.3144	13.1381	1.20624	8e-11	2.47e-09	UP
DZIP1L	1.11471	0.483218	1.20592	2.19e-08	3.27e-07	UP
KLK11	9.50051	4.14613	1.19624	2.8e-05	0.000161098	UP
GZMK	3.07852	1.34709	1.19239	5.02e-07	4.91e-06	UP
MRAP2	5.45144	2.38773	1.191	2.21e-09	4.51e-08	UP
TMEM150C	1.18942	0.521101	1.19062	2.01e-09	4.16e-08	UP
ANG	6.3394	2.77759	1.19051	5.46e-11	1.78e-09	UP
TDGF1	1.22592	0.537475	1.18959	1.28e-05	8.09e-05	UP
HLA-DRB5	143.023	62.9605	1.18373	9.92e-09	1.64e-07	UP
OSGIN1	1.91645	0.848057	1.1762	5.71e-10	1.37e-08	UP
ADAMTS6	1.19125	0.528908	1.17138	4.63e-06	3.35e-05	UP
RHOXF1	1.7232	0.765343	1.17092	0.00373516	0.01107	UP
MALL	20.3906	9.06786	1.16907	8.97e-10	2.06e-08	UP
CEACAM1	4.52843	2.01644	1.1672	2.78e-10	7.38e-09	UP
CERKL	1.28924	0.575153	1.1645	4.01e-13	2.57e-11	UP
PTPRH	1.15883	0.517413	1.16328	5.61e-07	5.45e-06	UP
HMGCS2	1.16766	0.522997	1.15874	0.00664064	0.0180553	UP
LRRC23	7.01744	3.14499	1.15789	1.4e-10	4e-09	UP
CXCR3	1.85124	0.830376	1.15666	3.48e-08	4.87e-07	UP
VGF	1.23627	0.554628	1.15641	0.00241765	0.00763024	UP
PCSK9	2.2127	0.995061	1.15295	2.48e-06	1.95e-05	UP
FAM149A	2.73827	1.23433	1.14954	5.29e-10	1.28e-08	UP
GALNT4	24.0269	10.8443	1.14772	3.89e-10	9.86e-09	UP
GGTA1	2.51986	1.13893	1.14566	1.97e-09	4.11e-08	UP
REEP6	5.59497	2.53111	1.14436	5.71e-09	1.01e-07	UP
TMEM231	4.17053	1.88753	1.14373	9.5e-13	5.41e-11	UP
CCDC113	6.3773	2.88644	1.14365	7.81e-12	3.38e-10	UP
DNAJB13	4.63269	2.09793	1.14288	1.9e-07	2.14e-06	UP
CD2	8.02644	3.6477	1.13777	6.71e-09	1.16e-07	UP
SAA4	5.20305	2.36489	1.13758	0.00032213	0.00134885	UP
UBXN10	7.2462	3.2939	1.13743	1.1e-10	3.27e-09	UP
ANKRD35	5.00232	2.2743	1.13718	1.05e-07	1.28e-06	UP
ANXA1	93.8462	42.7913	1.13298	2.33e-10	6.3e-09	UP
SLURP1	2.77729	1.26829	1.13079	0.00500062	0.0141471	UP
PLN	1.33999	0.612417	1.12963	0.00010414	0.000507199	UP
VMAC	6.17343	2.82664	1.12698	4.31e-18	1.03e-15	UP
C4orf47	1.81729	0.832823	1.12571	7.89e-08	9.97e-07	UP
PDIA2	2.72455	1.24877	1.12551	7.5e-05	0.000385151	UP
DES	35.2421	16.1572	1.12513	0.00112245	0.00396675	UP
CFHR1	2.97366	1.36447	1.1239	0.00418913	0.0121851	UP
FAM189A2	1.55074	0.712714	1.12156	2e-06	1.62e-05	UP
ECM1	8.63365	3.97502	1.11901	4.2e-09	7.75e-08	UP
IL2RB	4.25179	1.95904	1.11793	4.04e-11	1.37e-09	UP
PRF1	3.61978	1.67562	1.11121	3.51e-08	4.9e-07	UP
FBP1	12.8757	5.9603	1.11119	9.09e-11	2.77e-09	UP
G0S2	31.3743	14.5275	1.1108	4.57e-09	8.29e-08	UP
GNA14	1.56751	0.731993	1.09857	1.42e-12	7.66e-11	UP
S1PR4	1.96063	0.917386	1.09571	4.54e-10	1.14e-08	UP
B4GALNT3	5.19912	2.43694	1.0932	1.78e-10	4.95e-09	UP
CXCL17	54.0562	25.349	1.09253	0.000299332	0.00126713	UP
SPA17	4.45391	2.09166	1.09043	1.11e-11	4.6e-10	UP
C16orf89	6.13725	2.8901	1.08647	0.00243662	0.00768227	UP
TRPM4	14.1467	6.6725	1.08416	9.1e-15	8.97e-13	UP
HSPA7	9.36512	4.41946	1.08343	3.93e-06	2.9e-05	UP
FANK1	3.29761	1.55793	1.08179	9.42e-10	2.14e-08	UP
PAX9	1.23382	0.583401	1.08057	0.000427764	0.00172809	UP
NHLRC4	2.19158	1.03748	1.07889	5.36e-07	5.21e-06	UP
MRC1	1.7527	0.83285	1.07345	1.05e-06	9.26e-06	UP
CNN1	8.65153	4.11948	1.07049	9.89e-05	0.000485155	UP
GZMM	1.81406	0.86449	1.0693	2.83e-07	3.04e-06	UP
TNFRSF6B	23.2383	11.0944	1.06668	8.66e-08	1.08e-06	UP
CLEC3B	5.04887	2.41172	1.0659	3.67e-07	3.78e-06	UP
TMC5	6.93445	3.31614	1.06428	3.39e-07	3.53e-06	UP
CST6	17.0526	8.17438	1.06081	5.47e-06	3.88e-05	UP
CBR3	9.54011	4.58115	1.0583	1.48e-09	3.17e-08	UP
APCDD1	37.0349	17.8114	1.05609	2.02e-06	1.63e-05	UP
ANAPC4	7.06284	3.41437	1.04863	3.73e-10	9.52e-09	UP
ITGAL	1.08419	0.524157	1.04855	1.85e-09	3.9e-08	UP
IL33	4.20688	2.03576	1.04718	3.62e-07	3.74e-06	UP
C2orf88	13.4223	6.53188	1.03906	6.63e-07	6.26e-06	UP
PACRG	1.34905	0.656533	1.03901	1.9e-05	0.000114341	UP
ESR1	25.0484	12.192	1.03879	5.53e-08	7.27e-07	UP
KCNE4	1.41551	0.689144	1.03844	8.74e-09	1.47e-07	UP
CD247	1.0123	0.494563	1.03342	8.92e-10	2.05e-08	UP
ANXA8	1.28329	0.627697	1.03171	0.00311645	0.00945073	UP
CGB2	1.63464	0.80132	1.02853	0.00530632	0.0148937	UP
THBD	4.72689	2.31846	1.02772	3.84e-09	7.2e-08	UP
HLA-DRB6	28.6211	14.0722	1.02423	2.28e-06	1.82e-05	UP
KISS1	1.08112	0.531562	1.02421	1.78e-05	0.000108356	UP
IL19	1.01963	0.501377	1.02408	0.0022046	0.00705521	UP
NPFF	3.28209	1.61529	1.02282	4.63e-08	6.18e-07	UP
CRYBB2	2.32113	1.14525	1.01917	2.31e-05	0.000136281	UP
MST1R	2.54883	1.258	1.0187	4.13e-09	7.65e-08	UP
AK7	2.04573	1.00972	1.01866	4.28e-07	4.3e-06	UP
ARL4D	35.5078	17.5266	1.01859	5e-10	1.23e-08	UP
TNFRSF10C	2.56338	1.26651	1.01719	3.09e-08	4.41e-07	UP
ASB12	1.34709	0.665599	1.01712	4.55e-05	0.000249055	UP
FZD10	8.72353	4.31108	1.01686	5.51e-06	3.9e-05	UP
FOXJ1	94.2665	46.6517	1.01482	5.82e-07	5.63e-06	UP
ZNF385B	1.17365	0.582386	1.01095	0.00183159	0.00602702	UP
C11orf52	8.50652	4.2366	1.00566	4e-12	1.89e-10	UP
DHRS2	1.7524	0.872942	1.00538	0.00538948	0.0150888	UP
TTC21A	1.26402	0.630048	1.00449	2.41e-08	3.56e-07	UP
SAT1	173.055	86.3112	1.00361	1.19e-14	1.12e-12	UP
PHLDA1	12.7276	6.35994	1.00088	1.4e-08	2.19e-07	UP
ENTPD8	3.05462	1.52712	1.00018	5.29e-05	0.000284342	UP
BATF	4.10889	2.05424	1.00014	2.65e-08	3.85e-07	UP
SEMA5B	0.740314	1.48071	-1.00009	3.95e-06	2.91e-05	DOWN
NCAM1	0.583822	1.1702	-1.00316	1.6e-05	9.85e-05	DOWN
RBP4	3.22892	6.50594	-1.01071	0.0150775	0.0363268	DOWN
APLP1	2.99621	6.03891	-1.01115	4.95e-06	3.55e-05	DOWN
FBXO27	1.36692	2.75709	-1.01221	6.11e-08	7.93e-07	DOWN
FABP3	6.0128	12.1325	-1.01277	9.04e-08	1.12e-06	DOWN
IGF2BP3	1.5959	3.232	-1.01806	2.25e-06	1.79e-05	DOWN
GSPT2	1.45846	2.96676	-1.02444	3.66e-07	3.77e-06	DOWN
DNER	1.64596	3.35116	-1.02573	0.000111303	0.000537686	DOWN
HOXA2	0.562131	1.14514	-1.02654	7.72e-05	0.000394791	DOWN
ST8SIA2	0.726726	1.48173	-1.0278	3.77e-05	0.000210899	DOWN
MAST1	0.658102	1.34653	-1.03286	1.51e-08	2.35e-07	DOWN
FBXO2	4.31415	8.84475	-1.03574	2.56e-07	2.8e-06	DOWN
DNM1P35	0.622783	1.27895	-1.03816	7.43e-13	4.37e-11	DOWN
TMSB15A	7.88622	16.2496	-1.043	7.75e-07	7.15e-06	DOWN
CDKN2A	6.99094	14.4173	-1.04424	6.84e-07	6.41e-06	DOWN
FXYD2	1.92427	3.97614	-1.04706	0.0112491	0.0283462	DOWN
ARHGAP29	2.57485	5.32915	-1.04941	3.4e-11	1.18e-09	DOWN
TDRD5	0.496104	1.02993	-1.05383	5.47e-06	3.88e-05	DOWN
RASL10B	1.82019	3.79655	-1.0606	2.38e-09	4.79e-08	DOWN
NHLRC1	1.83495	3.8488	-1.06867	6e-16	7.39e-14	DOWN
TUBA8	0.93807	1.96828	-1.06917	4.45e-15	4.74e-13	DOWN
SLC1A3	1.63474	3.43817	-1.07258	4.15e-08	5.61e-07	DOWN
RPRM	2.01664	4.24315	-1.07318	5.79e-05	0.000307503	DOWN
HSF2BP	0.577125	1.21507	-1.07409	2.04e-15	2.29e-13	DOWN
COLEC12	0.924515	1.95064	-1.07718	5.91e-08	7.7e-07	DOWN
CTCFL	0.890832	1.87958	-1.07718	5.05e-07	4.94e-06	DOWN
LBP	9.20469	19.4589	-1.07999	0.0143535	0.0348747	DOWN
PELI2	2.14154	4.52801	-1.08023	1.39e-13	9.96e-12	DOWN
ELOVL4	0.838042	1.77234	-1.08056	1.03e-07	1.26e-06	DOWN
BTNL9	0.988606	2.09317	-1.08222	2.86e-06	2.21e-05	DOWN
FAM131C	0.742382	1.57285	-1.08315	2.79e-08	4.04e-07	DOWN
MLXIPL	1.42564	3.02527	-1.08546	9.74e-09	1.62e-07	DOWN
FOXG1	1.92925	4.10083	-1.08787	0.000637817	0.00243403	DOWN
CPAMD8	2.42493	5.15881	-1.08909	3.03e-08	4.33e-07	DOWN
GPC2	0.950823	2.02412	-1.09005	9.85e-11	2.97e-09	DOWN
FAM24B	0.476968	1.01825	-1.09412	1.93e-06	1.57e-05	DOWN
CHL1	0.959528	2.04895	-1.09449	4.15e-05	0.000229654	DOWN
EPHB2	1.37142	2.9304	-1.09543	6.95e-12	3.05e-10	DOWN
LY6K	1.19752	2.55931	-1.09571	2.43e-06	1.92e-05	DOWN
TMEM100	0.565414	1.20886	-1.09627	2.83e-06	2.19e-05	DOWN
GABRE	0.468726	1.00489	-1.10022	8.11e-08	1.02e-06	DOWN
SLC8A1	0.47429	1.01735	-1.10098	1.06e-11	4.38e-10	DOWN
NRIP3	0.539209	1.1601	-1.10534	4.35e-14	3.6e-12	DOWN
CCNE1	7.18729	15.4696	-1.10592	9.52e-12	4.01e-10	DOWN
LYPD6B	2.64804	5.72635	-1.11269	2.06e-08	3.12e-07	DOWN
HERC5	2.36549	5.11935	-1.11382	1.07e-10	3.2e-09	DOWN
CLDN16	0.603794	1.30802	-1.11526	0.00183719	0.00604312	DOWN
FGFR3	3.20638	6.96786	-1.11977	2e-06	1.62e-05	DOWN
HMGA2	1.68639	3.66703	-1.12067	7.49e-06	5.09e-05	DOWN
PRAP1	4.12274	9.00717	-1.12747	0.000195797	0.000880041	DOWN
CORO2B	0.762996	1.66906	-1.12929	6.7e-09	1.16e-07	DOWN
LRFN1	1.95103	4.29519	-1.13848	3.36e-09	6.43e-08	DOWN
GAL	2.20148	4.86595	-1.14424	0.000584435	0.00226244	DOWN
NAPSA	1.3863	3.06527	-1.14478	0.000120103	0.000574741	DOWN
PDE6B	0.707427	1.56424	-1.14481	2.94e-08	4.21e-07	DOWN
FRZB	10.6147	23.6173	-1.15379	1.84e-06	1.51e-05	DOWN
UCHL1	13.4447	29.9466	-1.15535	1.39e-05	8.73e-05	DOWN
IGF2BP1	0.457325	1.01899	-1.15585	0.00197529	0.0064263	DOWN
DSCR8	1.49109	3.33276	-1.16036	0.00569716	0.0158243	DOWN
ITM2C	73.7301	165.367	-1.16534	2.44e-11	8.96e-10	DOWN
CRB2	0.48546	1.09105	-1.16829	4.76e-05	0.000259481	DOWN
ALX3	0.701944	1.57883	-1.16943	1.96e-13	1.34e-11	DOWN
SYT13	1.98262	4.47512	-1.17451	0.000124169	0.00059106	DOWN
HOXA4	0.821107	1.8539	-1.17492	4.64e-06	3.35e-05	DOWN
AMN	1.26211	2.85035	-1.1753	1.14e-06	9.97e-06	DOWN
MAL	33.9119	76.6464	-1.17643	9.58e-05	0.000472852	DOWN
NPR1	5.72517	12.9428	-1.17676	8.7e-09	1.47e-07	DOWN
FLRT1	0.838481	1.92206	-1.19681	1.7e-10	4.75e-09	DOWN
CSPG5	1.13755	2.61074	-1.19852	1.16e-12	6.42e-11	DOWN
S100A1	14.3668	33.0716	-1.20286	6.54e-06	4.52e-05	DOWN
PALM	4.96462	11.4427	-1.20468	3.47e-12	1.67e-10	DOWN
PGAM2	7.46083	17.2263	-1.2072	5.68e-11	1.84e-09	DOWN
BCAM	77.3162	178.875	-1.21011	2.22e-14	1.93e-12	DOWN
NXPH4	3.15909	7.31215	-1.21079	8.54e-07	7.8e-06	DOWN
TNFAIP6	1.03123	2.39299	-1.21445	1.82e-10	5.03e-09	DOWN
CHODL	0.580454	1.34712	-1.21463	2.91e-08	4.17e-07	DOWN
PCSK1N	18.2689	42.4819	-1.21746	2.27e-08	3.36e-07	DOWN
WT1	0.709352	1.64971	-1.21764	3.65e-06	2.73e-05	DOWN
GPX3	44.6521	104.138	-1.2217	1.98e-09	4.11e-08	DOWN
BMP7	5.70244	13.3006	-1.22184	1.96e-07	2.2e-06	DOWN
CT45A1	2.29543	5.38958	-1.23141	0.0128599	0.0317831	DOWN
DMBX1	0.426648	1.00342	-1.2338	2.11e-05	0.000125828	DOWN
SORCS2	0.530888	1.24935	-1.2347	3.61e-09	6.82e-08	DOWN
IGF2BP2	4.88917	11.545	-1.2396	3.63e-08	5.03e-07	DOWN
DUSP15	0.593328	1.42336	-1.26239	2.01e-09	4.16e-08	DOWN
GDF1	0.90848	2.18026	-1.26298	4.42e-08	5.94e-07	DOWN
CT45A6	1.28336	3.08011	-1.26306	0.0195092	0.0448846	DOWN
SPON1	34.6117	83.1724	-1.26484	1.47e-07	1.71e-06	DOWN
FBLN2	7.15709	17.2819	-1.27181	2.38e-10	6.41e-09	DOWN
KIF1A	2.32501	5.61615	-1.27234	2.55e-08	3.73e-07	DOWN
CRLF1	5.41728	13.1124	-1.2753	5.38e-06	3.83e-05	DOWN
LIX1	1.66253	4.02701	-1.27633	0.000145346	0.000676738	DOWN
CLDN9	6.69949	16.4089	-1.29235	1.8e-07	2.04e-06	DOWN
ATP6V1B1	7.08613	17.3664	-1.29323	1.34e-10	3.85e-09	DOWN
FSD1	0.502434	1.23407	-1.29642	1.52e-07	1.75e-06	DOWN
GRB7	9.6654	23.7875	-1.2993	9.71e-14	7.25e-12	DOWN
TRO	1.20394	2.96677	-1.30113	1.48e-10	4.22e-09	DOWN
GRIK3	0.417799	1.0301	-1.3019	6.78e-07	6.37e-06	DOWN
KLK8	3.60926	8.92387	-1.30597	2.55e-05	0.000148673	DOWN
GTSF1	0.435278	1.0816	-1.31315	0.000178629	0.000811549	DOWN
BMP3	1.22469	3.0501	-1.31644	1.19e-06	1.03e-05	DOWN
CYP2W1	1.00501	2.50777	-1.3192	0.000269804	0.00116036	DOWN
TCF15	1.08644	2.72775	-1.32811	4.97e-09	8.9e-08	DOWN
EGFL6	5.21083	13.1078	-1.33084	1.15e-11	4.71e-10	DOWN
MAGEA2	0.71618	1.80764	-1.33571	0.00356943	0.0106465	DOWN
CPXM2	5.00928	12.6601	-1.33762	9.96e-10	2.24e-08	DOWN
FBN3	1.29916	3.28754	-1.33943	4.82e-06	3.47e-05	DOWN
COL23A1	3.24073	8.21171	-1.34136	1.07e-08	1.74e-07	DOWN
SFRP5	1.71221	4.37198	-1.35243	6.71e-05	0.000350166	DOWN
BMX	0.940398	2.40875	-1.35694	3.62e-07	3.74e-06	DOWN
COL22A1	0.53435	1.37236	-1.3608	1.25e-07	1.49e-06	DOWN
NKAIN1	0.560815	1.4413	-1.36178	2.56e-09	5.09e-08	DOWN
UPK2	2.19109	5.63795	-1.36352	6.26e-08	8.11e-07	DOWN
ZNF492	0.415527	1.07242	-1.36786	7.85e-11	2.43e-09	DOWN
NMU	3.43569	8.86731	-1.3679	1.58e-13	1.12e-11	DOWN
FIGNL2	0.572663	1.4946	-1.384	1.56e-11	6.17e-10	DOWN
MN1	0.578587	1.51416	-1.38791	3.39e-13	2.21e-11	DOWN
MAGEA9B	3.11678	8.1594	-1.38841	0.00422482	0.0122683	DOWN
CTAG2	1.27351	3.35596	-1.39792	0.00979989	0.0251576	DOWN
WNT7A	8.6211	22.8423	-1.40576	4.83e-07	4.76e-06	DOWN
PKIA	0.475293	1.25992	-1.40644	1.35e-10	3.87e-09	DOWN
HTR3A	1.17351	3.12764	-1.41424	1.26e-05	8.03e-05	DOWN
RNF182	0.563233	1.50167	-1.41477	4.47e-08	5.99e-07	DOWN
VCX	0.380801	1.01588	-1.41563	0.00054805	0.00214081	DOWN
FAM110B	1.48712	3.97361	-1.41793	1.4e-14	1.28e-12	DOWN
FAM107A	4.44914	11.8898	-1.41813	3.33e-12	1.61e-10	DOWN
PIPOX	0.487901	1.31938	-1.4352	1.55e-11	6.16e-10	DOWN
MAGEA1	0.945217	2.56016	-1.43752	0.0190254	0.043971	DOWN
FZD9	0.690853	1.87899	-1.44351	2.19e-14	1.92e-12	DOWN
PNOC	2.77751	7.55778	-1.44417	6.31e-06	4.38e-05	DOWN
RNF212	0.411851	1.12337	-1.44764	1.93e-06	1.57e-05	DOWN
DCAF12L1	1.05055	2.87172	-1.45077	3.77e-06	2.8e-05	DOWN
PLXNA4	0.805414	2.20183	-1.4509	3.84e-08	5.26e-07	DOWN
HPDL	1.73836	4.78355	-1.46035	4.71e-13	2.93e-11	DOWN
TLX3	0.554007	1.54587	-1.48044	0.000100944	0.00049303	DOWN
GPRIN2	0.997588	2.78801	-1.48272	9.41e-08	1.16e-06	DOWN
TCEAL5	1.72521	4.83816	-1.48769	3.64e-12	1.74e-10	DOWN
PNMA3	1.24189	3.49189	-1.49147	3.58e-08	4.97e-07	DOWN
C1QL4	2.665	7.50423	-1.49357	2.89e-09	5.62e-08	DOWN
DPEP3	0.584465	1.65677	-1.50318	0.000775031	0.00288251	DOWN
KRT83	0.843762	2.40306	-1.50997	1.37e-06	1.16e-05	DOWN
ENHO	2.14945	6.13886	-1.514	6.5e-11	2.06e-09	DOWN
GLDC	1.25639	3.59101	-1.5151	1.18e-10	3.47e-09	DOWN
COL8A2	1.04459	2.99073	-1.51756	1.34e-16	1.99e-14	DOWN
MAGEA11	0.550771	1.59111	-1.53051	0.00131818	0.00456585	DOWN
CRTAC1	1.4954	4.32886	-1.53345	1.62e-06	1.35e-05	DOWN
GRIK5	1.39716	4.04521	-1.53372	5.51e-12	2.49e-10	DOWN
RAPSN	0.343039	1.00248	-1.54712	4.11e-10	1.03e-08	DOWN
NXF2	3.16654	9.27655	-1.55068	1.93e-05	0.00011592	DOWN
PNMT	1.62778	4.77791	-1.55347	7.51e-08	9.54e-07	DOWN
RYR1	0.472729	1.39487	-1.56105	4.9e-13	3.03e-11	DOWN
SLC38A3	0.617004	1.82586	-1.56522	1.53e-10	4.3e-09	DOWN
MYO7B	0.401445	1.19309	-1.57143	2.29e-09	4.63e-08	DOWN
NUDT11	0.914842	2.72509	-1.57471	6.37e-14	5.06e-12	DOWN
ELFN2	0.750565	2.23862	-1.57656	1.59e-08	2.46e-07	DOWN
CAMP	0.863734	2.58112	-1.57934	1.69e-05	0.000103456	DOWN
FABP7	0.603027	1.80537	-1.582	0.000330896	0.00137975	DOWN
LMO3	0.405687	1.2168	-1.58466	1.19e-07	1.42e-06	DOWN
ELOVL2	0.35787	1.07351	-1.58483	2.23e-13	1.51e-11	DOWN
KLK6	8.38698	25.2628	-1.59079	9.63e-07	8.65e-06	DOWN
IGLON5	1.13089	3.45521	-1.61131	9.61e-09	1.6e-07	DOWN
CDH6	1.97612	6.09001	-1.62377	7.66e-14	5.79e-12	DOWN
SST	70.5263	218.019	-1.62822	0.000117665	0.000565251	DOWN
RSPO4	1.35741	4.20838	-1.6324	1.14e-07	1.37e-06	DOWN
COL9A1	2.36478	7.36278	-1.63854	8.01e-06	5.38e-05	DOWN
DUSP9	0.843128	2.65742	-1.6562	3.33e-10	8.68e-09	DOWN
PCSK1	0.564484	1.78355	-1.65975	5.49e-07	5.33e-06	DOWN
LRRN2	5.50194	17.4189	-1.66264	2.52e-17	4.67e-15	DOWN
TOX2	1.33613	4.24598	-1.66803	8.33e-25	5.74e-22	DOWN
CILP2	1.86978	5.95616	-1.67151	3.78e-18	9.32e-16	DOWN
CPA3	1.34005	4.27697	-1.67431	1.69e-11	6.57e-10	DOWN
NEFL	0.392874	1.25739	-1.6783	3.85e-05	0.000214578	DOWN
XAGE2	1.53046	4.92377	-1.6858	0.00277566	0.00856638	DOWN
KLK7	2.39574	7.81945	-1.7066	3.46e-08	4.84e-07	DOWN
MAP7D2	0.584694	1.91106	-1.70862	5.02e-16	6.37e-14	DOWN
SLC22A16	0.415692	1.3618	-1.71193	2.5e-10	6.69e-09	DOWN
KLK5	2.56546	8.433	-1.71683	1.98e-05	0.000118548	DOWN
NKAIN4	1.58029	5.20278	-1.71909	1.41e-11	5.7e-10	DOWN
KCNJ4	0.69314	2.28497	-1.72096	9.9e-10	2.23e-08	DOWN
IGSF1	0.666859	2.21648	-1.73282	1.39e-08	2.18e-07	DOWN
ADAM33	0.816489	2.72916	-1.74095	5.42e-18	1.25e-15	DOWN
HAPLN4	0.381833	1.28206	-1.74745	2.95e-17	5.15e-15	DOWN
LMO1	0.421946	1.4194	-1.75015	2.07e-09	4.27e-08	DOWN
L1CAM	3.061	10.3087	-1.75179	1.51e-09	3.23e-08	DOWN
PTGER1	0.709265	2.38948	-1.7523	6.65e-14	5.21e-12	DOWN
SIX3	0.736578	2.49404	-1.75957	1.51e-07	1.75e-06	DOWN
CXorf49B	0.429637	1.45751	-1.76231	9.8e-10	2.22e-08	DOWN
DOK5	0.87073	2.96506	-1.76777	4.14e-16	5.29e-14	DOWN
MAGEA4	1.17098	4.02502	-1.78128	0.000625946	0.00239784	DOWN
CTAG1B	2.70126	9.36033	-1.79293	0.00132887	0.00459364	DOWN
ACTC1	0.289458	1.0229	-1.82124	4.99e-11	1.64e-09	DOWN
TP53TG3B	0.350348	1.25804	-1.84431	6.76e-08	8.71e-07	DOWN
IGF2	52.6838	189.92	-1.84996	1.92e-11	7.36e-10	DOWN
PRSS35	0.357538	1.28973	-1.8509	3.4e-12	1.64e-10	DOWN
ANKLE1	0.492062	1.77527	-1.85112	7.28e-25	5.23e-22	DOWN
KCNJ12	0.852024	3.1051	-1.86567	2.52e-17	4.67e-15	DOWN
COL9A3	1.47026	5.39112	-1.87451	6.53e-12	2.9e-10	DOWN
CNTFR	1.30147	4.8199	-1.88886	2.77e-11	9.95e-10	DOWN
CALHM3	0.382195	1.43328	-1.90694	1.84e-10	5.07e-09	DOWN
CALCA	3.26371	12.8227	-1.97412	6.33e-06	4.39e-05	DOWN
TRPM5	0.277096	1.09941	-1.98827	1.68e-13	1.17e-11	DOWN
SLC6A12	0.877668	3.53623	-2.01047	3.18e-21	1.25e-18	DOWN
CACNA2D2	0.61268	2.48444	-2.01972	8.35e-24	4.96e-21	DOWN
NEFH	2.54427	10.3424	-2.02325	6.19e-15	6.36e-13	DOWN
COMP	7.01904	28.5929	-2.02631	2.87e-11	1.02e-09	DOWN
GAL3ST3	0.593173	2.42438	-2.03109	4.95e-10	1.22e-08	DOWN
EEF1A2	4.01651	16.5641	-2.04405	2.7e-07	2.92e-06	DOWN
CLDN6	14.9982	64.706	-2.10911	1.33e-09	2.89e-08	DOWN
SGCG	0.252572	1.09813	-2.12028	2.83e-13	1.87e-11	DOWN
HIF3A	0.728323	3.26398	-2.16398	5.67e-19	1.66e-16	DOWN
PROK2	0.605132	2.73618	-2.17684	6.95e-11	2.18e-09	DOWN
BTBD17	0.340025	1.55193	-2.19035	1.34e-06	1.14e-05	DOWN
INS-IGF2	0.606736	2.80086	-2.20673	4.86e-11	1.61e-09	DOWN
DLGAP3	0.528653	2.46224	-2.21958	2.94e-23	1.58e-20	DOWN
ADRA1B	0.49331	2.30601	-2.22483	3.19e-25	2.39e-22	DOWN
XAGE3	0.385455	1.84747	-2.26092	8.08e-05	0.000410623	DOWN
P2RX2	0.244842	1.17716	-2.26539	2.96e-15	3.21e-13	DOWN
AVIL	0.472142	2.27498	-2.26856	9.6e-42	3.31e-38	DOWN
SOX11	0.350094	1.72603	-2.30164	5.81e-13	3.49e-11	DOWN
APOA1	9.83232	49.7438	-2.33891	1.59e-12	8.47e-11	DOWN
SLC6A10P	0.958913	4.87514	-2.34597	1.13e-24	7.22e-22	DOWN
MAP1LC3C	0.726111	3.70763	-2.35224	3.89e-27	3.73e-24	DOWN
CSAG1	0.275214	1.41749	-2.36471	2.5e-09	4.99e-08	DOWN
CALB1	0.536024	2.8138	-2.39215	3.75e-11	1.28e-09	DOWN
MAGEA12	0.280484	1.50505	-2.42382	4.31e-08	5.8e-07	DOWN
PNMA5	0.630557	3.41359	-2.43659	2.15e-08	3.22e-07	DOWN
GNG13	0.24784	1.35902	-2.45509	9.4e-10	2.14e-08	DOWN
SSX4	0.819857	4.7524	-2.53521	2.27e-08	3.36e-07	DOWN
SOHLH1	0.205128	1.21123	-2.56188	6.99e-09	1.21e-07	DOWN
DLK1	0.843235	5.02303	-2.57455	2.32e-06	1.85e-05	DOWN
SLC6A13	0.180061	1.07638	-2.57963	3.79e-23	1.98e-20	DOWN
ACTL8	0.860723	5.22194	-2.60096	1.02e-16	1.58e-14	DOWN
OR1N1	0.318863	1.96106	-2.62063	5.8e-06	4.08e-05	DOWN
SIGLEC16	0.175703	1.10964	-2.65888	3.29e-45	1.42e-41	DOWN
VCX3A	0.51583	3.2855	-2.67115	6.26e-15	6.39e-13	DOWN
PAEP	0.867667	5.67699	-2.70991	1.16e-16	1.75e-14	DOWN
MYOD1	0.179723	1.22079	-2.76397	7.03e-11	2.2e-09	DOWN
PAGE2B	1.41815	9.6838	-2.77156	6.81e-11	2.15e-09	DOWN
TMPRSS6	0.199093	1.40911	-2.82327	1.06e-29	1.67e-26	DOWN
L1TD1	0.182714	1.36736	-2.90374	4.05e-31	6.99e-28	DOWN
PAGE2	1.72317	13.1847	-2.93573	3.53e-08	4.91e-07	DOWN
GAGE12D	7.60643	68.4615	-3.17	3.09e-07	3.29e-06	DOWN
GFRA4	0.174619	1.94773	-3.47951	8.55e-09	1.45e-07	DOWN
CRH	0.171952	1.98984	-3.53258	3.3e-08	4.65e-07	DOWN
C11orf53	0.136318	1.62515	-3.57553	9.81e-29	1.21e-25	DOWN
SSX2	0.147895	1.76699	-3.57865	5.87e-14	4.69e-12	DOWN
GAGE2E	0.703881	8.43609	-3.58317	1.95e-08	2.95e-07	DOWN
GAGE2A	2.63661	31.639	-3.58495	2.39e-08	3.54e-07	DOWN
TKTL1	0.526075	6.7559	-3.68281	1.08e-26	9.76e-24	DOWN
CALCB	0.913999	12.858	-3.81433	1.05e-28	1.21e-25	DOWN
GAGE1	0.229943	3.36268	-3.87026	7.04e-12	3.07e-10	DOWN
IRX1	0.105767	1.56859	-3.8905	1.77e-13	1.23e-11	DOWN
HTR3E	0.099859	1.71676	-4.10365	3.87e-29	5.57e-26	DOWN
GAGE12J	1.22584	21.2406	-4.11499	4.08e-13	2.59e-11	DOWN
GAGE13	0.423229	7.78824	-4.20179	1.56e-12	8.32e-11	DOWN
FLG	0.149789	2.76229	-4.20486	3.44e-53	2.97e-49	DOWN
HTR3C	0.102092	2.00436	-4.2952	6.09e-24	3.75e-21	DOWN
GAGE10	0.424203	8.44817	-4.31581	9.96e-21	3.73e-18	DOWN
GAGE12F	0.208784	4.79005	-4.51996	4.52e-11	1.5e-09	DOWN
PAGE5	0.106769	2.65906	-4.63836	6.25e-23	3.17e-20	DOWN
CPB1	0.054984	2.00149	-5.18592	2.93e-31	5.61e-28	DOWN
SCGB1C1	0.311036	12.2882	-5.30404	6.53e-35	1.41e-31	DOWN
UCMA	0.069771	2.77963	-5.31612	4.48e-29	5.94e-26	DOWN
AMELX	0.0414512	3.00077	-6.17778	1.04e-23	5.96e-21	DOWN
CT47A9	0.0241068	2.37218	-6.62063	1.54e-15	1.78e-13	DOWN
CT47A10	0.0234703	2.37115	-6.65861	1.21e-15	1.43e-13	DOWN
RGS13	0.0149475	1.51546	-6.66371	5.64e-83	9.72e-79	DOWN
RGS21	0.00822203	1.23102	-7.22614	6.21e-16	7.59e-14	DOWN
